# Supplementary material for: Hereditary Transthyretin-Related Amyloidosis Ongoing Observational Study: A Baseline Report of the First 3167 Participants
Source: J Clin Med. 2024 Oct 17;13(20):6197. doi: 10.3390/jcm13206197 (PMC11508262; doi:10.3390/jcm13206197)
Supplement: Supplementary file 1 [file jcm-13-06197-s001.zip]

Archive with 1 entries (1 files):
- jcm-3229752-supplementary.pdf
